# Supplementary material for: Exercise intensity and shooting position modulate fixation behavior and 2-point shooting accuracy in elite female basketball players: An eye-tracking study
Source: PLoS One. 2026 Apr 30;21(4):e0348017. doi: 10.1371/journal.pone.0348017 (PMC13132191; doi:10.1371/journal.pone.0348017)
Supplement: S1 File — Processed dataset used for statistical analysis, with English variable labels. (XLSX) [file pone.0348017.s001.xlsx]

## Sheet: hoop
ID	Lntensity	Shooting position	Number of fisations	Fixation duration	Field Goal Percentage	Shooting position	Number of fisations	Fixation duration	Field Goal Percentage	Shooting position	Number of fisations	Fixation duration	Field Goal Percentage
1	Low intensity	Right 45°	3	860	0.49	90°	1	800	0.7	Left 45°	3	860	0.49
2	Low intensity	Right 45°	2	956	0.52	90°	1	782	0.57	Left 45°	3	956	0.52
3	Low intensity	Right 45°	2	1055	0.53	90°	2	620	0.66	Left 45°	2	994	0.53
4	Low intensity	Right 45°	2	964	0.5	90°	1	459	0.72	Left 45°	2	816	0.48
5	Low intensity	Right 45°	2	1104	0.55	90°	1	600	0.6	Left 45°	2	1104	0.55
6	Low intensity	Right 45°	2	987	0.52	90°	1	490	0.64	Left 45°	2	987	0.52
7	Low intensity	Right 45°	2	1054	0.52	90°	1	864	0.71	Left 45°	2	1054	0.52
8	Low intensity	Right 45°	3	950	0.49	90°	2	780	0.69	Left 45°	3	950	0.49
9	Low intensity	Right 45°	3	1284	0.55	90°	2	869	0.7	Left 45°	3	1284	0.55
10	Low intensity	Right 45°	3	976	0.49	90°	1	860	0.8	Left 45°	3	866	0.47
11	Low intensity	Right 45°	2	1099	0.5	90°	2	798	0.69	Left 45°	2	1099	0.5
12	Low intensity	Right 45°	2	869	0.51	90°	1	895	0.7	Left 45°	2	869	0.51
13	Low intensity	Right 45°	3	946	0.48	90°	2	420	0.62	Left 45°	3	946	0.48
14	Low intensity	Right 45°	2	1203	0.58	90°	1	720	0.65	Left 45°	2	1203	0.58
15	Low intensity	Right 45°	3	1068	0.56	90°	1	620	0.8	Left 45°	3	1128	0.56
16	Moderate intensity	Right 45°	2	1146	0.56	90°	1	400	0.72	Left 45°	2	1146	0.56
17	Moderate intensity	Right 45°	2	924	0.53	90°	2	700	0.69	Left 45°	2	997	0.53
18	Moderate intensity	Right 45°	3	937	0.43	90°	1	460	0.66	Left 45°	3	937	0.43
19	Moderate intensity	Right 45°	2	1123	0.57	90°	2	700	0.67	Left 45°	2	1123	0.57
20	Moderate intensity	Right 45°	3	868	0.46	90°	1	410	0.61	Left 45°	3	896	0.46
21	Moderate intensity	Right 45°	4	849	0.29	90°	1	500	0.72	Left 45°	4	849	0.29
22	Moderate intensity	Right 45°	2	957	0.36	90°	1	568	0.7	Left 45°	3	957	0.36
23	Moderate intensity	Right 45°	4	964	0.31	90°	2	600	0.74	Left 45°	3	964	0.31
24	Moderate intensity	Right 45°	3	964	0.36	90°	1	700	0.73	Left 45°	3	964	0.35
25	Moderate intensity	Right 45°	2	1094	0.41	90°	1	916	0.81	Left 45°	2	1094	0.41
26	Moderate intensity	Right 45°	3	987	0.31	90°	1	462	0.7	Left 45°	4	987	0.31
27	Moderate intensity	Right 45°	2	1054	0.4	90°	1	792	0.79	Left 45°	3	1054	0.4
28	Moderate intensity	Right 45°	4	950	0.32	90°	1	651	0.77	Left 45°	4	950	0.32
29	Moderate intensity	Right 45°	3	1105	0.41	90°	1	600	0.79	Left 45°	3	1105	0.38
30	Moderate intensity	Right 45°	3	976	0.35	90°	2	480	0.65	Left 45°	2	976	0.36
31	Moderate intensity	Right 45°	2	1099	0.43	90°	1	690	0.77	Left 45°	3	1099	0.4
32	Moderate intensity	Right 45°	2	869	0.33	90°	2	500	0.69	Left 45°	2	869	0.37
33	Moderate intensity	Right 45°	3	946	0.3	90°	1	600	0.66	Left 45°	4	946	0.3
34	Moderate intensity	Right 45°	3	1203	0.45	90°	1	550	0.68	Left 45°	3	1109	0.41
35	Moderate intensity	Right 45°	4	986	0.31	90°	1	360	0.74	Left 45°	4	986	0.31
36	Moderate intensity	Right 45°	3	1146	0.38	90°	1	480	0.76	Left 45°	3	1146	0.38
37	Moderate intensity	Right 45°	2	924	0.35	90°	2	536	0.6	Left 45°	3	924	0.35
38	Moderate intensity	Right 45°	4	937	0.3	90°	1	490	0.73	Left 45°	4	937	0.3
39	Moderate intensity	Right 45°	3	989	0.32	90°	1	500	0.64	Left 45°	3	989	0.34
40	Moderate intensity	Right 45°	4	868	0.31	90°	1	480	0.81	Left 45°	4	868	0.31
41	High intensity	Right 45°	5	849	0.26	90°	1	480	0.59	Left 45°	4	849	0.26
42	High intensity	Right 45°	3	957	0.3	90°	1	437	0.52	Left 45°	3	957	0.3
43	High intensity	Right 45°	4	697	0.24	90°	2	518	0.44	Left 45°	4	697	0.26
44	High intensity	Right 45°	4	964	0.33	90°	2	630	0.46	Left 45°	2	964	0.33
45	High intensity	Right 45°	4	898	0.29	90°	2	867	0.5	Left 45°	5	898	0.29
46	High intensity	Right 45°	3	783	0.24	90°	1	490	0.61	Left 45°	2	628	0.24
47	High intensity	Right 45°	4	811	0.29	90°	2	500	0.48	Left 45°	2	811	0.29
48	High intensity	Right 45°	2	950	0.31	90°	1	459	0.52	Left 45°	3	950	0.31
49	High intensity	Right 45°	4	768	0.21	90°	1	669	0.49	Left 45°	4	768	0.21
50	High intensity	Right 45°	2	976	0.34	90°	1	498	0.5	Left 45°	2	976	0.34
51	High intensity	Right 45°	3	691	0.26	90°	2	600	0.6	Left 45°	3	691	0.26
52	High intensity	Right 45°	4	869	0.27	90°	2	869	0.42	Left 45°	4	869	0.27
53	High intensity	Right 45°	3	946	0.3	90°	2	890	0.43	Left 45°	3	946	0.3
54	High intensity	Right 45°	2	928	0.31	90°	2	648	0.44	Left 45°	3	928	0.31
55	High intensity	Right 45°	3	986	0.29	90°	2	600	0.43	Left 45°	3	986	0.29
56	High intensity	Right 45°	2	706	0.28	90°	2	582	0.42	Left 45°	4	706	0.28
57	High intensity	Right 45°	3	924	0.31	90°	2	597	0.4	Left 45°	3	924	0.31
58	High intensity	Right 45°	3	937	0.29	90°	3	790	0.44	Left 45°	3	937	0.29
59	High intensity	Right 45°	4	798	0.21	90°	2	563	0.41	Left 45°	4	798	0.23
60	High intensity	Right 45°	4	868	0.27	90°	1	462	0.42	Left 45°	3	868	0.27

## Sheet: backboard
ID	Lntensity	Shooting position	Number of fisations	Fixation duration	Field Goal Percentage	Shooting position	Number of fisations	Fixation duration	Field Goal Percentage	Shooting position	Number of fisations	Fixation duration	Field Goal Percentage
1	Low intensity	Right 45°	3	786	0.49	90°	2	965	0.7	Left 45°	3	786	0.49
2	Low intensity	Right 45°	3	839	0.52	90°	3	592	0.57	Left 45°	3	839	0.52
3	Low intensity	Right 45°	2	816	0.53	90°	2	889	0.66	Left 45°	2	853	0.53
4	Low intensity	Right 45°	2	791	0.5	90°	2	980	0.72	Left 45°	3	858	0.48
5	Low intensity	Right 45°	2	861	0.55	90°	1	700	0.6	Left 45°	2	861	0.55
6	Low intensity	Right 45°	3	891	0.52	90°	2	860	0.64	Left 45°	3	891	0.52
7	Low intensity	Right 45°	2	760	0.52	90°	1	891	0.71	Left 45°	2	760	0.52
8	Low intensity	Right 45°	3	764	0.49	90°	2	920	0.69	Left 45°	3	764	0.49
9	Low intensity	Right 45°	2	659	0.55	90°	2	768	0.7	Left 45°	2	659	0.55
10	Low intensity	Right 45°	4	905	0.49	90°	1	780	0.8	Left 45°	4	939	0.47
11	Low intensity	Right 45°	2	765	0.5	90°	2	978	0.69	Left 45°	2	765	0.5
12	Low intensity	Right 45°	2	872	0.51	90°	2	896	0.7	Left 45°	2	872	0.51
13	Low intensity	Right 45°	2	753	0.48	90°	1	997	0.62	Left 45°	2	753	0.48
14	Low intensity	Right 45°	2	624	0.58	90°	2	868	0.65	Left 45°	2	624	0.58
15	Low intensity	Right 45°	1	674	0.56	90°	1	980	0.8	Left 45°	1	674	0.56
16	Moderate intensity	Right 45°	2	854	0.56	90°	2	987	0.72	Left 45°	2	854	0.56
17	Moderate intensity	Right 45°	2	846	0.53	90°	2	982	0.69	Left 45°	2	846	0.53
18	Moderate intensity	Right 45°	3	824	0.43	90°	1	900	0.66	Left 45°	3	824	0.43
19	Moderate intensity	Right 45°	3	675	0.57	90°	2	869	0.67	Left 45°	3	675	0.57
20	Moderate intensity	Right 45°	4	808	0.46	90°	2	877	0.61	Left 45°	4	808	0.46
21	Moderate intensity	Right 45°	4	806	0.29	90°	1	1126	0.72	Left 45°	4	806	0.29
22	Moderate intensity	Right 45°	3	839	0.36	90°	1	970	0.7	Left 45°	2	839	0.36
23	Moderate intensity	Right 45°	2	816	0.31	90°	1	980	0.74	Left 45°	4	928	0.31
24	Moderate intensity	Right 45°	2	791	0.36	90°	2	920	0.73	Left 45°	2	791	0.35
25	Moderate intensity	Right 45°	2	925	0.41	90°	1	780	0.81	Left 45°	2	925	0.41
26	Moderate intensity	Right 45°	4	891	0.31	90°	2	920	0.7	Left 45°	3	891	0.31
27	Moderate intensity	Right 45°	2	760	0.4	90°	1	820	0.79	Left 45°	2	760	0.4
28	Moderate intensity	Right 45°	3	764	0.32	90°	1	770	0.77	Left 45°	3	764	0.32
29	Moderate intensity	Right 45°	2	734	0.41	90°	1	940	0.79	Left 45°	2	734	0.38
30	Moderate intensity	Right 45°	4	905	0.35	90°	2	760	0.65	Left 45°	3	905	0.36
31	Moderate intensity	Right 45°	2	765	0.43	90°	2	900	0.77	Left 45°	2	765	0.4
32	Moderate intensity	Right 45°	2	872	0.33	90°	1	800	0.69	Left 45°	3	872	0.37
33	Moderate intensity	Right 45°	4	753	0.3	90°	2	800	0.66	Left 45°	4	832	0.3
34	Moderate intensity	Right 45°	2	624	0.45	90°	2	1120	0.68	Left 45°	2	738	0.41
35	Moderate intensity	Right 45°	3	819	0.31	90°	1	990	0.74	Left 45°	3	819	0.31
36	Moderate intensity	Right 45°	2	854	0.38	90°	2	980	0.76	Left 45°	2	854	0.38
37	Moderate intensity	Right 45°	2	846	0.35	90°	2	800	0.6	Left 45°	4	846	0.35
38	Moderate intensity	Right 45°	3	824	0.3	90°	1	1235	0.73	Left 45°	3	824	0.3
39	Moderate intensity	Right 45°	3	827	0.32	90°	2	970	0.64	Left 45°	3	827	0.34
40	Moderate intensity	Right 45°	4	808	0.31	90°	1	1320	0.81	Left 45°	4	808	0.31
41	High intensity	Right 45°	3	908	0.26	90°	2	790	0.59	Left 45°	4	908	0.26
42	High intensity	Right 45°	2	839	0.3	90°	2	780	0.52	Left 45°	3	839	0.3
43	High intensity	Right 45°	3	816	0.24	90°	3	760	0.44	Left 45°	4	816	0.26
44	High intensity	Right 45°	3	791	0.33	90°	2	700	0.46	Left 45°	3	791	0.33
45	High intensity	Right 45°	4	925	0.29	90°	3	781	0.5	Left 45°	4	925	0.29
46	High intensity	Right 45°	3	891	0.24	90°	2	880	0.61	Left 45°	4	958	0.24
47	High intensity	Right 45°	2	887	0.29	90°	2	700	0.48	Left 45°	2	887	0.29
48	High intensity	Right 45°	2	764	0.31	90°	2	981	0.52	Left 45°	3	764	0.31
49	High intensity	Right 45°	3	869	0.21	90°	3	700	0.49	Left 45°	3	869	0.21
50	High intensity	Right 45°	3	905	0.34	90°	1	978	0.5	Left 45°	4	905	0.34
51	High intensity	Right 45°	2	769	0.26	90°	1	700	0.6	Left 45°	2	843	0.26
52	High intensity	Right 45°	3	928	0.27	90°	2	750	0.42	Left 45°	2	928	0.27
53	High intensity	Right 45°	2	753	0.3	90°	3	650	0.43	Left 45°	4	753	0.3
54	High intensity	Right 45°	3	827	0.31	90°	3	877	0.44	Left 45°	2	827	0.31
55	High intensity	Right 45°	3	819	0.29	90°	1	720	0.43	Left 45°	3	819	0.29
56	High intensity	Right 45°	3	854	0.28	90°	3	780	0.42	Left 45°	2	854	0.28
57	High intensity	Right 45°	3	846	0.31	90°	2	798	0.4	Left 45°	2	846	0.31
58	High intensity	Right 45°	3	824	0.29	90°	1	689	0.44	Left 45°	3	824	0.29
59	High intensity	Right 45°	4	989	0.21	90°	2	889	0.41	Left 45°	4	989	0.23
60	High intensity	Right 45°	2	808	0.27	90°	1	890	0.42	Left 45°	4	808	0.27

## Sheet: net
ID	Lntensity	Shooting position	Number of fisations	Fixation duration	Field Goal Percentage	Shooting position	Number of fisations	Fixation duration	Field Goal Percentage	Shooting position	Number of fisations	Fixation duration	Field Goal Percentage
1	Low intensity	Right 45°	3	642	0.49	90°	0	0	0.7	Left 45°	3	640	0.49
2	Low intensity	Right 45°	2	488	0.52	90°	2	560	0.57	Left 45°	2	490	0.52
3	Low intensity	Right 45°	2	430	0.53	90°	1	300	0.66	Left 45°	2	435	0.53
4	Low intensity	Right 45°	3	541	0.5	90°	1	262	0.72	Left 45°	3	536	0.48
5	Low intensity	Right 45°	2	394	0.55	90°	2	400	0.6	Left 45°	2	396	0.55
6	Low intensity	Right 45°	2	487	0.52	90°	2	380	0.64	Left 45°	2	485	0.52
7	Low intensity	Right 45°	3	531	0.52	90°	1	200	0.71	Left 45°	2	533	0.52
8	Low intensity	Right 45°	3	612	0.49	90°	1	200	0.69	Left 45°	3	610	0.49
9	Low intensity	Right 45°	1	316	0.55	90°	0	0	0.7	Left 45°	1	316	0.55
10	Low intensity	Right 45°	2	465	0.49	90°	1	200	0.8	Left 45°	2	463	0.47
11	Low intensity	Right 45°	2	506	0.5	90°	0	0	0.69	Left 45°	2	508	0.5
12	Low intensity	Right 45°	3	750	0.51	90°	0	0	0.7	Left 45°	3	751	0.51
13	Low intensity	Right 45°	2	722	0.48	90°	2	300	0.62	Left 45°	3	721	0.48
14	Low intensity	Right 45°	1	369	0.58	90°	1	200	0.65	Left 45°	1	367	0.58
15	Low intensity	Right 45°	2	561	0.56	90°	0	0	0.8	Left 45°	2	561	0.56
16	Moderate intensity	Right 45°	1	355	0.56	90°	2	320	0.72	Left 45°	1	357	0.56
17	Moderate intensity	Right 45°	2	750	0.53	90°	0	0	0.69	Left 45°	2	672	0.53
18	Moderate intensity	Right 45°	4	711	0.43	90°	1	400	0.66	Left 45°	4	710	0.43
19	Moderate intensity	Right 45°	2	415	0.57	90°	0	0	0.67	Left 45°	2	415	0.57
20	Moderate intensity	Right 45°	3	704	0.46	90°	2	498	0.61	Left 45°	2	710	0.46
21	Moderate intensity	Right 45°	3	691	0.29	90°	1	200	0.72	Left 45°	3	690	0.29
22	Moderate intensity	Right 45°	2	561	0.36	90°	1	200	0.7	Left 45°	2	565	0.36
23	Moderate intensity	Right 45°	2	534	0.31	90°	0	0	0.74	Left 45°	2	535	0.31
24	Moderate intensity	Right 45°	3	541	0.36	90°	0	0	0.73	Left 45°	2	540	0.35
25	Moderate intensity	Right 45°	2	413	0.41	90°	0	0	0.81	Left 45°	1	410	0.41
26	Moderate intensity	Right 45°	2	487	0.31	90°	2	430	0.7	Left 45°	2	486	0.31
27	Moderate intensity	Right 45°	3	531	0.4	90°	1	400	0.79	Left 45°	2	531	0.4
28	Moderate intensity	Right 45°	3	612	0.32	90°	0	0	0.77	Left 45°	3	618	0.32
29	Moderate intensity	Right 45°	2	408	0.41	90°	0	0	0.79	Left 45°	2	402	0.38
30	Moderate intensity	Right 45°	2	463	0.35	90°	1	430	0.65	Left 45°	2	463	0.36
31	Moderate intensity	Right 45°	2	508	0.43	90°	0	0	0.77	Left 45°	2	508	0.4
32	Moderate intensity	Right 45°	3	751	0.33	90°	1	200	0.69	Left 45°	2	758	0.37
33	Moderate intensity	Right 45°	4	721	0.3	90°	2	380	0.66	Left 45°	3	717	0.3
34	Moderate intensity	Right 45°	1	367	0.45	90°	0	0	0.68	Left 45°	1	360	0.41
35	Moderate intensity	Right 45°	2	561	0.31	90°	1	200	0.74	Left 45°	2	565	0.31
36	Moderate intensity	Right 45°	1	357	0.38	90°	0	0	0.76	Left 45°	2	358	0.38
37	Moderate intensity	Right 45°	3	751	0.35	90°	2	400	0.6	Left 45°	3	750	0.35
38	Moderate intensity	Right 45°	4	710	0.3	90°	1	300	0.73	Left 45°	3	710	0.3
39	Moderate intensity	Right 45°	2	532	0.32	90°	1	200	0.64	Left 45°	2	532	0.34
40	Moderate intensity	Right 45°	3	704	0.31	90°	0	0	0.81	Left 45°	3	704	0.31
41	High intensity	Right 45°	3	691	0.26	90°	2	599	0.59	Left 45°	3	691	0.26
42	High intensity	Right 45°	2	561	0.3	90°	2	780	0.52	Left 45°	2	561	0.3
43	High intensity	Right 45°	4	825	0.24	90°	2	600	0.44	Left 45°	4	825	0.26
44	High intensity	Right 45°	3	541	0.33	90°	2	530	0.46	Left 45°	3	541	0.33
45	High intensity	Right 45°	3	616	0.29	90°	1	200	0.5	Left 45°	3	616	0.29
46	High intensity	Right 45°	4	706	0.24	90°	2	500	0.61	Left 45°	3	764	0.24
47	High intensity	Right 45°	3	746	0.29	90°	2	693	0.48	Left 45°	2	746	0.29
48	High intensity	Right 45°	2	612	0.31	90°	1	450	0.52	Left 45°	2	608	0.31
49	High intensity	Right 45°	4	791	0.21	90°	2	516	0.49	Left 45°	4	795	0.21
50	High intensity	Right 45°	2	463	0.34	90°	1	430	0.5	Left 45°	2	462	0.34
51	High intensity	Right 45°	4	872	0.26	90°	2	645	0.6	Left 45°	3	875	0.26
52	High intensity	Right 45°	3	751	0.27	90°	1	300	0.42	Left 45°	3	750	0.27
53	High intensity	Right 45°	3	721	0.3	90°	2	476	0.43	Left 45°	3	720	0.3
54	High intensity	Right 45°	2	689	0.31	90°	1	290	0.44	Left 45°	1	685	0.31
55	High intensity	Right 45°	2	561	0.29	90°	2	500	0.43	Left 45°	2	565	0.29
56	High intensity	Right 45°	3	829	0.28	90°	2	560	0.42	Left 45°	3	830	0.28
57	High intensity	Right 45°	2	751	0.31	90°	2	600	0.4	Left 45°	2	750	0.31
58	High intensity	Right 45°	3	710	0.29	90°	1	300	0.44	Left 45°	3	710	0.29
59	High intensity	Right 45°	4	729	0.21	90°	2	261	0.41	Left 45°	4	723	0.23
60	High intensity	Right 45°	3	704	0.27	90°	2	587	0.42	Left 45°	3	710	0.27
